# Supplementary material for: Opposing Roles for ATP13A2 and ATP13A3 in Breast Cancer Subtype-Specific Polyamine Homeostasis
Source: Biomolecules. 2026 Feb 5;16(2):255. doi: 10.3390/biom16020255 (PMC12938054; doi:10.3390/biom16020255)
Supplement: Supplementary file 1 [file biomolecules-16-00255-s001.zip]

Archive with 1 entries (1 files):
- biomolecules-4102993-supplementary.pdf
